# Supplementary material for: Judging time-to-passage of looming sounds: Evidence for the use of distance-based information
Source: PLoS One. 2017 May 22;12(5):e0177734. doi: 10.1371/journal.pone.0177734 (PMC5439697; doi:10.1371/journal.pone.0177734)
Supplement: S1 Dataset — (CSV) [file pone.0177734.s001.csv]

	occ	pres_time	nobs	TTPt	TTPf	iDist	fDist	Speed	naopassou	passou	prop	initial_time_arrival_left	initial_time_arrival_right	initial_ITD_empirical	initial_ITD_model	final_time_arrival_left	final_time_arrival_right	final_ITD_empirical	final_ITD_model	final_ITD_empirical_ms	LoudR	LoudL	ILDLoud
1	10	900	20	1.0263	0.1263	0.78	0.096	0.76	6.666666667	13.33333333	0.333333333	0.003905407	0.003492252	0.000413155	0.445	0.003188285	0.002666229	0.000522056	0.6479	0.522056	24.49093592	21.64873982	2.8421961
2	10	900	20	1.1184	0.2184	0.85	0.166	0.76	7.166666667	12.83333333	0.358333333	0.004027519	0.003628295	0.000399224	0.427	0.00321261	0.00269527	0.00051734	0.6275	0.51734	26.13316966	20.50496526	5.62820439999999
3	10	900	20	1.2237	0.3237	0.93	0.246	0.76	11.5	8.5	0.575	0.004174911	0.003791239	0.000383672	0.4075	0.003255871	0.002746691	0.00050918	0.6033	0.50918	27.18965946	19.6325525	7.55710696
4	10	900	19.83333333	1.3158	0.4158	1	0.316	0.76	17.66666667	2.166666667	0.883333333	0.00431009	0.003939605	0.000370485	0.3914	0.003306764	0.002806832	0.000499932	0.5817	0.499932	26.94394154	18.1010812	8.84286033999999
5	10	900	20	1.4342	0.5342	1.09	0.406	0.76	19.5	0.5	0.975	0.004491529	0.004137324	0.000354205	0.3719	0.003389154	0.002903443	0.000485711	0.5538	0.485711	26.20692558	17.05805958	9.14886600000001
6	10	900	20	1.5526	0.6526	1.18	0.496	0.76	19.16666667	0.833333333	0.958333333	0.004680634	0.004341883	0.000338751	0.3539	0.003489353	0.003019801	0.000469552	0.5261	0.469552	24.89782572	15.6705383	9.22728742000001
7	10	900	20	1.6974	0.7974	1.29	0.606	0.76	19.66666667	0.333333333	0.983333333	0.004920879	0.004599855	0.000321024	0.3336	0.003633832	0.003185648	0.000448184	0.4933	0.448184	23.1073679	14.56840182	8.53896608000001
8	10	900	20	0.9398	0.0398	0.78	0.033	0.83	2.833333333	17.16666667	0.141666667	0.003905407	0.003492252	0.000413155	0.445	0.003177446	0.002653258	0.000524188	0.6654	0.524188	22.79815716	21.73623212	1.06192504
9	10	900	20	1.0241	0.1241	0.85	0.103	0.83	5.5	14.5	0.275	0.004027519	0.003628295	0.000399224	0.427	0.003190139	0.002668446	0.000521693	0.6459	0.521693	24.6671228	20.19724656	4.46987624
10	10	900	20	1.1205	0.2205	0.93	0.183	0.83	11	9	0.55	0.004174911	0.003791239	0.000383672	0.4075	0.00322044	0.002704598	0.000515842	0.6224	0.515842	26.63749406	19.23770102	7.39979304
11	10	900	20	1.2048	0.3048	1	0.253	0.83	14.16666667	5.833333333	0.708333333	0.00431009	0.003939605	0.000370485	0.3914	0.003260422	0.002752084	0.000508338	0.6012	0.508338	27.22809214	18.10879798	9.11929416
12	10	900	20	1.3133	0.4133	1.09	0.343	0.83	17.33333333	2.666666667	0.866666667	0.004491529	0.004137324	0.000354205	0.3719	0.003329527	0.002833614	0.000495913	0.5733	0.495913	26.72541822	16.77694762	9.9484706
13	10	900	20	1.4217	0.5217	1.18	0.433	0.83	19.16666667	0.833333333	0.958333333	0.004680634	0.004341883	0.000338751	0.3539	0.00341741	0.002936376	0.000481034	0.5454	0.481034	25.96544624	15.66406622	10.30138002
14	10	900	20	1.5542	0.6542	1.29	0.543	0.83	19.83333333	0.166666667	0.991666667	0.004920879	0.004599855	0.000321024	0.3336	0.003548263	0.003087683	0.00046058	0.5119	0.46058	24.03458238	14.51612716	9.51845522
15	10	900	20	0.8571	-0.0429	0.78	-0.039	0.91	3	17	0.15	0.003905407	0.003492252	0.000413155	0.445	0.003178023	0.002653949	0.000524074	0.6637	0.524074	21.7831179	21.90757636	-0.124458460000007
16	10	900	20	0.9341	0.0341	0.85	0.031	0.91	4.333333333	15.66666667	0.216666667	0.004027519	0.003628295	0.000399224	0.427	0.003177275	0.002653053	0.000524222	0.6659	0.524222	22.63110932	20.36260704	2.26850228
17	10	900	20	1.022	0.122	0.93	0.111	0.91	8.333333333	11.66666667	0.416666667	0.004174911	0.003791239	0.000383672	0.4075	0.003192416	0.002671168	0.000521248	0.6436	0.521248	24.77766706	19.31566254	5.46200452
18	10	900	20	1.0989	0.1989	1	0.181	0.91	12.16666667	7.833333333	0.608333333	0.00431009	0.003939605	0.000370485	0.3914	0.003219481	0.002703456	0.000516025	0.623	0.516025	26.63846566	17.9526548	8.68581086
19	10	900	20	1.1978	0.2978	1.09	0.271	0.91	13.33333333	6.666666667	0.666666667	0.004491529	0.004137324	0.000354205	0.3719	0.003272679	0.002766594	0.000506085	0.5956	0.506085	27.3626542	16.85131652	10.51133768
20	10	900	20	1.2967	0.3967	1.18	0.361	0.91	19.33333333	0.666666667	0.966666667	0.004680634	0.004341883	0.000338751	0.3539	0.003345644	0.002852534	0.00049311	0.5677	0.49311	26.82393554	15.65719418	11.16674136
21	10	900	20	1.4176	0.5176	1.29	0.471	0.91	19.5	0.5	0.975	0.004920879	0.004599855	0.000321024	0.3336	0.003459817	0.002985624	0.000474193	0.5337	0.474193	25.27220448	14.41041222	10.86179226
22	10	900	20	0.78	-0.12	0.78	-0.12	1	1	19	0.05	0.003905407	0.003492252	0.000413155	0.445	0.00319518	0.00267447	0.00052071	0.641	0.52071	21.58227828	21.77311914	-0.190840860000005
23	10	900	20	0.85	-0.05	0.85	-0.05	1	2.166666667	17.83333333	0.108333333	0.004027519	0.003628295	0.000399224	0.427	0.00317933	0.002655515	0.000523815	0.6607	0.523815	21.01403534	20.34520018	0.66883516
24	10	900	20	0.93	0.03	0.93	0.03	1	6.333333333	13.66666667	0.316666667	0.004174911	0.003791239	0.000383672	0.4075	0.003177193	0.002652956	0.000524237	0.6662	0.524237	22.87501326	19.1979951	3.67701816
25	10	900	20	1	0.1	1	0.1	1	6.166666667	13.83333333	0.308333333	0.00431009	0.003939605	0.000370485	0.3914	0.003189329	0.002667477	0.000521852	0.6467	0.521852	25.056439	18.09549938	6.96093962
26	10	900	20	1.09	0.19	1.09	0.19	1	16	4	0.8	0.004491529	0.004137324	0.000354205	0.3719	0.00322388	0.002708693	0.000515187	0.6203	0.515187	26.69594896	16.7558053	9.94014366
27	10	900	20	1.18	0.28	1.18	0.28	1	18.33333333	1.666666667	0.916666667	0.004680634	0.004341883	0.000338751	0.3539	0.003279105	0.002774193	0.000504912	0.5929	0.504912	27.1525501	15.71335232	11.43919778
28	10	900	20	1.29	0.39	1.29	0.39	1	18.83333333	1.166666667	0.941666667	0.004920879	0.004599855	0.000321024	0.3336	0.003373165	0.002884763	0.000488402	0.5587	0.488402	26.34860176	14.5292088	11.81939296
29	10	900	20	0.7091	-0.1909	0.78	-0.21	1.1	0.333333333	19.66666667	0.016666667	0.003905407	0.003492252	0.000413155	0.445	0.003234397	0.002721202	0.000513195	0.6143	0.513195	21.97305702	21.7601634	0.212893620000003
30	10	900	20	0.7727	-0.1273	0.85	-0.14	1.1	1.166666667	18.83333333	0.058333333	0.004027519	0.003628295	0.000399224	0.427	0.003202081	0.002682711	0.00051937	0.6352	0.51937	21.37040024	20.29702858	1.07337166
31	10	900	20	0.8455	-0.0545	0.93	-0.06	1.1	0.833333333	19.16666667	0.041666667	0.004174911	0.003791239	0.000383672	0.4075	0.003180799	0.002657272	0.000523527	0.658	0.523527	21.34464656	19.12401222	2.22063434
32	10	900	19.83333333	0.9091	0.0091	1	0.01	1.1	6.166666667	13.66666667	0.308333333	0.00431009	0.003939605	0.000370485	0.3914	0.003176124	0.002651675	0.000524449	0.6715	0.524449	22.65348706	18.17505934	4.47842772
33	10	900	20	0.9909	0.0909	1.09	0.1	1.1	9.833333333	10.16666667	0.491666667	0.004491529	0.004137324	0.000354205	0.3719	0.003189329	0.002667477	0.000521852	0.6467	0.521852	24.82081888	17.18751384	7.63330504
34	10	900	20	1.0727	0.1727	1.18	0.19	1.1	12.66666667	7.333333333	0.633333333	0.004680634	0.004341883	0.000338751	0.3539	0.00322388	0.002708693	0.000515187	0.6203	0.515187	26.73530714	16.17445026	10.56085688
35	10	900	20	1.1727	0.2727	1.29	0.3	1.1	19	1	0.95	0.004920879	0.004599855	0.000321024	0.3336	0.003294088	0.002791886	0.000502202	0.5867	0.502202	26.68111758	14.41285212	12.26826546
36	10	900	20	0.65	-0.25	0.78	-0.3	1.2	0.333333333	19.66666667	0.016666667	0.003905407	0.003492252	0.000413155	0.445	0.003294088	0.002791886	0.000502202	0.5867	0.502202	23.20744512	21.44072794	1.76671718
37	10	900	20	0.7083	-0.1917	0.85	-0.23	1.2	0	20	0	0.004027519	0.003628295	0.000399224	0.427	0.003245926	0.002734895	0.000511031	0.6082	0.511031	22.36950866	20.39331674	1.97619192
38	10	900	20	0.775	-0.125	0.93	-0.15	1.2	2.833333333	17.16666667	0.141666667	0.004174911	0.003791239	0.000383672	0.4075	0.003205923	0.002687295	0.000518628	0.6322	0.518628	21.36542234	19.54679618	1.81862616
39	10	900	20	0.8333	-0.0667	1	-0.08	1.2	2.5	17.5	0.125	0.00431009	0.003939605	0.000370485	0.3914	0.003184533	0.002661742	0.000522791	0.6524	0.522791	20.79592662	18.3382589	2.45766772
40	10	900	20	0.9083	0.0083	1.09	0.01	1.2	3.5	16.5	0.175	0.004491529	0.004137324	0.000354205	0.3719	0.003176124	0.002651675	0.000524449	0.6715	0.524449	22.71008868	16.97091028	5.7391784
41	10	900	19.83333333	0.9833	0.0833	1.18	0.1	1.2	15.16666667	4.666666667	0.758333333	0.004680634	0.004341883	0.000338751	0.3539	0.003189329	0.002667477	0.000521852	0.6467	0.521852	25.05726482	15.66035582	9.396909
42	10	900	20	1.075	0.175	1.29	0.21	1.2	16.16666667	3.833333333	0.808333333	0.004920879	0.004599855	0.000321024	0.3336	0.003234397	0.002721202	0.000513195	0.6143	0.513195	26.97315048	14.42092744	12.55222304
43	10	900	20	0.5909	-0.3091	0.78	-0.408	1.32	0.333333333	19.66666667	0.016666667	0.003905407	0.003492252	0.000413155	0.445	0.003391193	0.002905823	0.00048537	0.5531	0.48537	23.5570496	21.72258138	1.83446822
44	10	900	20	0.6439	-0.2561	0.85	-0.338	1.32	0.666666667	19.33333333	0.033333333	0.004027519	0.003628295	0.000399224	0.427	0.003325183	0.002828508	0.000496675	0.5749	0.496675	23.19263928	20.37555816	2.81708112
45	10	900	20	0.7045	-0.1955	0.93	-0.258	1.32	1.333333333	18.66666667	0.066666667	0.004174911	0.003791239	0.000383672	0.4075	0.003263747	0.002756022	0.000507725	0.5996	0.507725	22.52038376	19.2032769	3.31710686000001
46	10	900	20	0.7576	-0.1424	1	-0.188	1.32	0.833333333	19.16666667	0.041666667	0.00431009	0.003939605	0.000370485	0.3914	0.003222885	0.002707508	0.000515377	0.6209	0.515377	21.75242364	18.37645602	3.37596762
47	10	900	20	0.8258	-0.0742	1.09	-0.098	1.32	5.333333333	14.66666667	0.266666667	0.004491529	0.004137324	0.000354205	0.3719	0.003188801	0.002666846	0.000521955	0.6473	0.521955	21.13534044	17.71830134	3.4170391
48	10	900	20	0.8939	-0.0061	1.18	-0.008	1.32	3.833333333	16.16666667	0.191666667	0.004680634	0.004341883	0.000338751	0.3539	0.003176076	0.002651618	0.000524458	0.6721	0.524458	22.5919353	15.6408081	6.9511272
49	10	900	20	0.9773	0.0773	1.29	0.102	1.32	15.33333333	4.666666667	0.766666667	0.004920879	0.004599855	0.000321024	0.3336	0.003189866	0.00266812	0.000521746	0.6462	0.521746	25.29724044	14.48389352	10.81334692
50	30	700	20	1.0263	0.3263	0.78	0.248	0.76	3	17	0.15	0.003905407	0.003492252	0.000413155	0.445	0.003257159	0.002748217	0.000508942	0.6027	0.508942	26.7229532	20.22348004	6.49947316
51	30	700	20	1.1184	0.4184	0.85	0.318	0.76	8.666666667	11.33333333	0.433333333	0.004027519	0.003628295	0.000399224	0.427	0.003308392	0.002808749	0.000499643	0.5811	0.499643	26.12046952	20.1895999	5.93086962
52	30	700	20	1.2237	0.5237	0.93	0.398	0.76	15.33333333	4.666666667	0.766666667	0.004174911	0.003791239	0.000383672	0.4075	0.003381089	0.002894024	0.000487065	0.5562	0.487065	25.63828796	19.35096156	6.2873264
53	30	700	20	1.3158	0.6158	1	0.468	0.76	15.83333333	4.166666667	0.791666667	0.00431009	0.003939605	0.000370485	0.3914	0.003456359	0.002981616	0.000474743	0.5346	0.474743	24.95326576	17.07800594	7.87525982
54	30	700	20	1.4342	0.7342	1.09	0.558	0.76	19.33333333	0.666666667	0.966666667	0.004491529	0.004137324	0.000354205	0.3719	0.003567966	0.003110305	0.000457661	0.5075	0.457661	23.3485801	16.83509034	6.51348976
55	30	700	20	1.5526	0.6316	1.18	0.48	0.76	19.16666667	0.833333333	0.958333333	0.004680634	0.004341883	0.000338751	0.3539	0.003694846	0.003255073	0.000439773	0.4812	0.439773	24.59230932	15.40976256	9.18254676
56	30	700	20	1.6974	0.7763	1.29	0.59	0.76	20	0	1	0.004920879	0.004599855	0.000321024	0.3336	0.003868454	0.003450878	0.000417576	0.4508	0.417576	22.52116322	14.29760092	8.2235623
57	30	700	20	0.9398	0.2398	0.78	0.199	0.83	1.666666667	18.33333333	0.083333333	0.003905407	0.003492252	0.000413155	0.445	0.003228487	0.002714175	0.000514312	0.6176	0.514312	26.17769594	22.90339922	3.27429672
58	30	700	20	1.0241	0.3241	0.85	0.269	0.83	3.333333333	16.66666667	0.166666667	0.004027519	0.003628295	0.000399224	0.427	0.003271278	0.002764937	0.000506341	0.5962	0.506341	26.77537848	20.18239356	6.59298492
59	30	700	20	1.1205	0.4205	0.93	0.349	0.83	6.833333333	13.16666667	0.341666667	0.004174911	0.003791239	0.000383672	0.4075	0.003334817	0.002839827	0.00049499	0.5715	0.49499	26.38313636	19.05850208	7.32463428
60	30	700	20	1.2048	0.5048	1	0.419	0.83	14.33333333	5.666666667	0.716666667	0.00431009	0.003939605	0.000370485	0.3914	0.003402561	0.002919082	0.000483479	0.5497	0.483479	25.2482745	18.2301597	7.0181148
61	30	700	20	1.3133	0.6133	1.09	0.509	0.83	18.16666667	1.833333333	0.908333333	0.004491529	0.004137324	0.000354205	0.3719	0.003505211	0.003038111	0.0004671	0.5222	0.4671	23.97630192	16.79558612	7.1807158
62	30	700	20	1.4217	0.7217	1.18	0.599	0.83	19.83333333	0.166666667	0.991666667	0.004680634	0.004341883	0.000338751	0.3539	0.003623965	0.003174388	0.000449577	0.4954	0.449577	23.04091016	15.58523316	7.455677
63	30	700	19.83333333	1.5542	0.8542	1.29	0.709	0.83	19.83333333	0	0.991666667	0.004920879	0.004599855	0.000321024	0.3336	0.003788754	0.00336129	0.000427464	0.4641	0.427464	21.15567454	14.36086838	6.79480616
64	30	700	19.83333333	0.8571	0.1571	0.78	0.143	0.91	1	18.83333333	0.05	0.003905407	0.003492252	0.000413155	0.445	0.003203206	0.002684054	0.000519152	0.6343	0.519152	25.32678522	21.45149626	3.87528896
65	30	700	20	0.9341	0.2341	0.85	0.213	0.91	1.166666667	18.83333333	0.058333333	0.004027519	0.003628295	0.000399224	0.427	0.003236062	0.002723181	0.000512881	0.6134	0.512881	26.23369502	19.97723234	6.25646268000001
66	30	700	20	1.022	0.322	0.93	0.293	0.91	7.833333333	12.16666667	0.391666667	0.004174911	0.003791239	0.000383672	0.4075	0.003288734	0.002785568	0.000503166	0.5888	0.503166	26.41559986	19.23585566	7.1797442
67	30	700	19.83333333	1.0989	0.3989	1	0.363	0.91	10.33333333	9.5	0.516666667	0.00431009	0.003939605	0.000370485	0.3914	0.003347481	0.002854688	0.000492793	0.5671	0.492793	26.15420542	17.8853709	8.26883452000001
68	30	700	20	1.1978	0.4978	1.09	0.453	0.91	16.16666667	3.833333333	0.808333333	0.004491529	0.004137324	0.000354205	0.3719	0.003439351	0.002961883	0.000477468	0.5393	0.477468	24.93534828	16.81699518	8.11835310000001
69	30	700	20	1.2967	0.5967	1.18	0.543	0.91	18	2	0.9	0.004680634	0.004341883	0.000338751	0.3539	0.003548263	0.003087683	0.00046058	0.5119	0.46058	23.37419366	15.851775	7.52241866
70	30	700	20	1.4176	0.7176	1.29	0.653	0.91	20	0	1	0.004920879	0.004599855	0.000321024	0.3336	0.003702311	0.003263545	0.000438766	0.4798	0.438766	21.7661398	14.67161192	7.09452788
71	30	700	20	0.78	0.08	0.78	0.08	1	0.333333333	19.66666667	0.016666667	0.003905407	0.003492252	0.000413155	0.445	0.003184533	0.002661742	0.000522791	0.6524	0.522791	23.87369678	21.42705356	2.44664322
72	30	700	20	0.85	0.15	0.85	0.15	1	1	19	0.05	0.004027519	0.003628295	0.000399224	0.427	0.003205923	0.002687295	0.000518628	0.6322	0.518628	25.63210206	20.0150709	5.61703116
73	30	700	20	0.93	0.23	0.93	0.23	1	5.5	14.5	0.275	0.004174911	0.003791239	0.000383672	0.4075	0.003245926	0.002734895	0.000511031	0.6082	0.511031	26.7223772	19.13190764	7.59046956
74	30	700	20	1	0.3	1	0.3	1	9.666666667	10.33333333	0.483333333	0.00431009	0.003939605	0.000370485	0.3914	0.003294088	0.002791886	0.000502202	0.5867	0.502202	26.5046513	17.9393728	8.5652785
75	30	700	20	1.09	0.39	1.09	0.39	1	14	6	0.7	0.004491529	0.004137324	0.000354205	0.3719	0.003373165	0.002884763	0.000488402	0.5587	0.488402	25.8870796	16.76072032	9.12635928
76	30	700	20	1.18	0.48	1.18	0.48	1	18.16666667	1.833333333	0.908333333	0.004680634	0.004341883	0.000338751	0.3539	0.003470303	0.002997769	0.000472534	0.531	0.472534	24.35575378	15.80929292	8.54646086
77	30	700	20	1.29	0.59	1.29	0.59	1	18.66666667	1.333333333	0.933333333	0.004920879	0.004599855	0.000321024	0.3336	0.003611408	0.003160045	0.000451363	0.498	0.451363	22.82396592	14.61694822	8.2070177
78	30	700	20	0.7091	0.0091	0.78	0.01	1.1	0.333333333	19.66666667	0.016666667	0.003905407	0.003492252	0.000413155	0.445	0.003176124	0.002651675	0.000524449	0.6715	0.524449	22.08041684	21.77736982	0.303047020000001
79	30	700	19.83333333	0.7727	0.0727	0.85	0.08	1.1	0.833333333	19	0.041666667	0.004027519	0.003628295	0.000399224	0.427	0.003184533	0.002661742	0.000522791	0.6524	0.522791	24.27291696	20.1614085	4.11150846
80	30	700	20	0.8455	0.1455	0.93	0.16	1.1	2.833333333	17.16666667	0.141666667	0.004174911	0.003791239	0.000383672	0.4075	0.003210025	0.002692188	0.000517837	0.6293	0.517837	25.98797646	19.11106098	6.87691548
81	30	700	20	0.9091	0.2091	1	0.23	1.1	5	15	0.25	0.00431009	0.003939605	0.000370485	0.3914	0.003245926	0.002734895	0.000511031	0.6082	0.511031	26.7813237	18.06338412	8.71793958
82	30	700	20	0.9909	0.2909	1.09	0.32	1.1	13.33333333	6.666666667	0.666666667	0.004491529	0.004137324	0.000354205	0.3719	0.003310028	0.002810677	0.000499351	0.5805	0.499351	26.22988148	16.91443786	9.31544362
83	30	700	19.83333333	1.0727	0.3727	1.18	0.41	1.1	18.5	1.333333333	0.925	0.004680634	0.004341883	0.000338751	0.3539	0.00339324	0.002908212	0.000485028	0.5525	0.485028	25.32425222	15.6388539	9.68539832
84	30	700	20	1.1727	0.4727	1.29	0.52	1.1	19.66666667	0.333333333	0.983333333	0.004920879	0.004599855	0.000321024	0.3336	0.003518892	0.003053886	0.000465006	0.5188	0.465006	23.37485848	14.61095674	8.76390174
85	30	700	20	0.65	-0.05	0.78	-0.06	1.2	0	20	0	0.003905407	0.003492252	0.000413155	0.445	0.003180799	0.002657272	0.000523527	0.658	0.523527	21.11019194	21.5691777	-0.458985760000004
86	30	700	20	0.7083	0.0083	0.85	0.01	1.2	0.333333333	19.66666667	0.016666667	0.004027519	0.003628295	0.000399224	0.427	0.003176124	0.002651675	0.000524449	0.6715	0.524449	22.21708842	20.39830874	1.81877968000001
87	30	700	20	0.775	0.075	0.93	0.09	1.2	2.666666667	17.33333333	0.133333333	0.004174911	0.003791239	0.000383672	0.4075	0.003186799	0.002664451	0.000522348	0.6496	0.522348	24.36634024	19.3928285	4.97351174
88	30	700	20	0.8333	0.1333	1	0.16	1.2	2.833333333	17.16666667	0.141666667	0.00431009	0.003939605	0.000370485	0.3914	0.003210025	0.002692188	0.000517837	0.6293	0.517837	26.13244938	18.36686932	7.76558006
89	30	700	20	0.9083	0.2083	1.09	0.25	1.2	0.5	19.5	0.025	0.004491529	0.004137324	0.000354205	0.3719	0.003258457	0.002749755	0.000508702	0.6021	0.508702	24.40335704	19.39994898	5.00340806000001
90	30	700	20	0.9833	0.2833	1.18	0.34	1.2	15.83333333	4.166666667	0.791666667	0.004680634	0.004341883	0.000338751	0.3539	0.003326914	0.002830543	0.000496371	0.5743	0.496371	26.00451252	15.70470942	10.2998031
91	30	700	20	1.075	0.375	1.29	0.45	1.2	19.16666667	0.833333333	0.958333333	0.004920879	0.004599855	0.000321024	0.3336	0.003436005	0.002957997	0.000478008	0.5402	0.478008	24.82598238	14.46157124	10.36441114
92	30	700	20	0.5909	-0.1091	0.78	-0.144	1.32	0	20	0	0.003905407	0.003492252	0.000413155	0.445	0.003203586	0.002684507	0.000519079	0.634	0.519079	20.9728197	21.52416094	-0.551341239999999
93	30	700	20	0.6439	-0.0561	0.85	-0.074	1.32	0.5	19.5	0.025	0.004027519	0.003628295	0.000399224	0.427	0.003183301	0.002660268	0.000523033	0.6541	0.523033	20.70695058	20.14019064	0.566759939999997
94	30	700	20	0.7045	0.0045	0.93	0.006	1.32	0.666666667	19.33333333	0.033333333	0.004174911	0.003791239	0.000383672	0.4075	0.003176039	0.002651573	0.000524466	0.6726	0.524466	22.35068074	19.21331394	3.13736680000001
95	30	700	20	0.7576	0.0576	1	0.076	1.32	1.333333333	18.66666667	0.066666667	0.00431009	0.003939605	0.000370485	0.3914	0.003183701	0.002660746	0.000522955	0.6535	0.522955	24.23857526	18.34986926	5.888706
96	30	700	20	0.8258	0.1258	1.09	0.166	1.32	3.666666667	16.33333333	0.183333333	0.004491529	0.004137324	0.000354205	0.3719	0.00321261	0.00269527	0.00051734	0.6275	0.51734	26.13812902	17.07162474	9.06650428
97	30	700	20	0.8939	0.1939	1.18	0.256	1.32	11.33333333	8.666666667	0.566666667	0.004680634	0.004341883	0.000338751	0.3539	0.003262409	0.002754438	0.000507971	0.6002	0.507971	26.6212451	15.76885594	10.85238916
98	30	700	20	0.9773	0.2773	1.29	0.366	1.32	17.66666667	2.333333333	0.883333333	0.004920879	0.004599855	0.000321024	0.3336	0.003350253	0.002857939	0.000492314	0.5662	0.492314	25.92730852	14.49205316	11.43525536
99	50	500	19.83333333	1.0263	0.5263	0.78	0.4	0.76	1.666666667	18.16666667	0.083333333	0.003905407	0.003492252	0.000413155	0.445	0.003383092	0.002896364	0.000486728	0.5556	0.486728	24.00498418	19.95627502	4.04870916
100	50	500	20	1.1184	0.6184	0.85	0.47	0.76	5.333333333	14.66666667	0.266666667	0.004027519	0.003628295	0.000399224	0.427	0.003458663	0.002984286	0.000474377	0.534	0.474377	23.16843414	18.68451812	4.48391602
101	50	500	20	1.2237	0.7237	0.93	0.55	0.76	10.5	9.5	0.525	0.004174911	0.003791239	0.000383672	0.4075	0.003557405	0.003098184	0.000459221	0.5098	0.459221	21.76790718	17.89863252	3.86927466
102	50	500	20	1.3158	0.8158	1	0.62	0.76	14.5	5.5	0.725	0.00431009	0.003939605	0.000370485	0.3914	0.003653828	0.003208438	0.00044539	0.4893	0.44539	20.79916538	16.78309544	4.01606994
103	50	500	19.83333333	1.4342	0.9342	1.09	0.71	0.76	16.5	3.333333333	0.825	0.004491529	0.004137324	0.000354205	0.3719	0.003790343	0.003363082	0.000427261	0.4638	0.427261	19.5622723	15.67953064	3.88274166
104	50	500	19.83333333	1.5526	1.0526	1.18	0.8	0.76	19.33333333	0.5	0.966666667	0.004680634	0.004341883	0.000338751	0.3539	0.003939605	0.003530454	0.000409151	0.4398	0.409151	18.12364694	14.59898984	3.5246571
105	50	500	20	1.6974	1.1974	1.29	0.91	0.76	19.83333333	0.166666667	0.991666667	0.004920879	0.004599855	0.000321024	0.3336	0.004137324	0.003749809	0.000387515	0.4123	0.387515	16.86485012	13.5325663	3.33228382
106	50	500	19.83333333	0.9398	0.4398	0.78	0.365	0.83	2.333333333	17.5	0.116666667	0.003905407	0.003492252	0.000413155	0.445	0.003349327	0.002856853	0.000492474	0.5665	0.492474	24.58643598	20.12857662	4.45785936
107	50	500	20	1.0241	0.5241	0.85	0.435	0.83	5	15	0.25	0.004027519	0.003628295	0.000399224	0.427	0.003419566	0.002938885	0.000480681	0.5448	0.480681	23.3950413	18.73347118	4.66157012
108	50	500	20	1.1205	0.6205	0.93	0.515	0.83	9	11	0.45	0.004174911	0.003791239	0.000383672	0.4075	0.003512644	0.003046684	0.00046596	0.5203	0.46596	22.16728972	17.95275486	4.21453486
109	50	500	19.83333333	1.2048	0.7048	1	0.585	0.83	16.83333333	3	0.841666667	0.00431009	0.003939605	0.000370485	0.3914	0.003604496	0.003152143	0.000452353	0.4995	0.452353	21.4684093	16.75567938	4.71272992
110	50	500	20	1.3133	0.8133	1.09	0.675	0.83	17	3	0.85	0.004491529	0.004137324	0.000354205	0.3719	0.00373566	0.003301328	0.000434332	0.4736	0.434332	19.95185288	15.72871564	4.22313724000001
111	50	500	20	1.4217	0.9217	1.18	0.765	0.83	19	1	0.95	0.004680634	0.004341883	0.000338751	0.3539	0.003880135	0.003463967	0.000416168	0.449	0.416168	18.59250572	14.55397528	4.03853044
112	50	500	19.83333333	1.5542	1.0542	1.29	0.875	0.83	19.33333333	0.5	0.966666667	0.004920879	0.004599855	0.000321024	0.3336	0.004072719	0.003678404	0.000394315	0.4208	0.394315	17.24484512	13.51376008	3.73108504
113	50	500	19.83333333	0.8571	0.3571	0.78	0.325	0.91	0.666666667	19.16666667	0.033333333	0.003905407	0.003492252	0.000413155	0.445	0.003314162	0.002815543	0.000498619	0.5789	0.498619	24.72231334	20.19999686	4.52231648
114	50	500	19.83333333	0.9341	0.4341	0.85	0.395	0.91	3.666666667	16.16666667	0.183333333	0.004027519	0.003628295	0.000399224	0.427	0.0033781	0.002890532	0.000487568	0.5572	0.487568	23.81588736	18.92021108	4.89567628
115	50	500	20	1.022	0.522	0.93	0.475	0.91	8.833333333	11.16666667	0.441666667	0.004174911	0.003791239	0.000383672	0.4075	0.003464457	0.002991	0.000473457	0.5325	0.473457	21.860948	16.83976032	5.02118768
116	50	500	19.83333333	1.0989	0.5989	1	0.545	0.91	10.83333333	9	0.541666667	0.00431009	0.003939605	0.000370485	0.3914	0.003550866	0.003090673	0.000460193	0.5113	0.460193	20.4451039	15.18841706	5.25668684
117	50	500	19.83333333	1.1978	0.6978	1.09	0.635	0.91	15.16666667	4.666666667	0.758333333	0.004491529	0.004137324	0.000354205	0.3719	0.003675633	0.003233248	0.000442385	0.4849	0.442385	20.59556344	16.00526792	4.59029552
118	50	500	20	1.2967	0.7967	1.18	0.725	0.91	18.33333333	1.666666667	0.916666667	0.004680634	0.004341883	0.000338751	0.3539	0.003814374	0.003390142	0.000424232	0.4597	0.424232	19.1699074	14.6737456	4.4961618
119	50	500	20	1.4176	0.9176	1.29	0.835	0.91	19.83333333	0.166666667	0.991666667	0.004920879	0.004599855	0.000321024	0.3336	0.004000791	0.003598603	0.000402188	0.4308	0.402188	17.74412322	13.58630962	4.1578136
120	50	500	20	0.78	0.28	0.78	0.28	1	0.333333333	19.66666667	0.016666667	0.003905407	0.003492252	0.000413155	0.445	0.003279105	0.002774193	0.000504912	0.5929	0.504912	24.78217814	20.21185048	4.57032766
121	50	500	20	0.85	0.35	0.85	0.35	1	0.666666667	19.33333333	0.033333333	0.004027519	0.003628295	0.000399224	0.427	0.003335706	0.002840872	0.000494834	0.5711	0.494834	24.58575898	18.9116632	5.67409578000001
122	50	500	20	0.93	0.43	0.93	0.43	1	5.833333333	14.16666667	0.291666667	0.004174911	0.003791239	0.000383672	0.4075	0.003414192	0.002932631	0.000481561	0.5463	0.481561	23.40433706	18.01891468	5.38542238
123	50	500	19.83333333	1	0.5	1	0.5	1	10.16666667	9.666666667	0.508333333	0.00431009	0.003939605	0.000370485	0.3914	0.003494196	0.003025396	0.0004688	0.5249	0.4688	22.22747484	16.91605982	5.31141501999999
124	50	500	20	1.09	0.59	1.09	0.59	1	13.66666667	6.333333333	0.683333333	0.004491529	0.004137324	0.000354205	0.3719	0.003611408	0.003160045	0.000451363	0.498	0.451363	21.13240896	15.76720696	5.365202
125	50	500	20	1.18	0.68	1.18	0.68	1	18.66666667	1.333333333	0.933333333	0.004680634	0.004341883	0.000338751	0.3539	0.00374335	0.003310028	0.000433322	0.4722	0.433322	19.62621824	14.81865914	4.8075591
126	50	500	20	1.29	0.79	1.29	0.79	1	19.5	0.5	0.975	0.004920879	0.004599855	0.000321024	0.3336	0.003922435	0.003511284	0.000411151	0.4424	0.411151	17.98277008	13.62165258	4.3611175
127	50	500	20	0.7091	0.2091	0.78	0.23	1.1	0.333333333	19.66666667	0.016666667	0.003905407	0.003492252	0.000413155	0.445	0.003245926	0.002734895	0.000511031	0.6082	0.511031	25.31150656	20.14863238	5.16287418
128	50	500	20	0.7727	0.2727	0.85	0.3	1.1	0.333333333	19.66666667	0.016666667	0.004027519	0.003628295	0.000399224	0.427	0.003294088	0.002791886	0.000502202	0.5867	0.502202	24.84305596	18.7620008	6.08105516
129	50	500	20	0.8455	0.3455	0.93	0.38	1.1	3.5	16.5	0.175	0.004174911	0.003791239	0.000383672	0.4075	0.00336346	0.00287341	0.00049005	0.5618	0.49005	23.89705648	17.92779046	5.96926602
130	50	500	19.83333333	0.9091	0.4091	1	0.45	1.1	6.166666667	13.66666667	0.308333333	0.00431009	0.003939605	0.000370485	0.3914	0.003436005	0.002957997	0.000478008	0.5402	0.478008	23.2376305	16.97986072	6.25776978
131	50	500	20	0.9909	0.4909	1.09	0.54	1.1	11.16666667	8.833333333	0.558333333	0.004491529	0.004137324	0.000354205	0.3719	0.003544374	0.003083213	0.000461161	0.5128	0.461161	21.62266228	15.89910898	5.7235533
132	50	500	20	1.0727	0.5727	1.18	0.63	1.1	16.33333333	3.666666667	0.816666667	0.004680634	0.004341883	0.000338751	0.3539	0.003668321	0.003224934	0.000443387	0.4864	0.443387	20.2484077	14.7308171	5.5175906
133	50	500	19.83333333	1.1727	0.6727	1.29	0.74	1.1	18.83333333	1	0.941666667	0.004920879	0.004599855	0.000321024	0.3336	0.003838752	0.003417548	0.000421204	0.4557	0.421204	18.77118572	13.56570634	5.20547938
134	50	500	19.83333333	0.65	0.15	0.78	0.18	1.2	0	19.83333333	0	0.003905407	0.003492252	0.000413155	0.445	0.003219005	0.002702889	0.000516116	0.6233	0.516116	24.8295756	20.14382596	4.68574964
135	50	500	20	0.7083	0.2083	0.85	0.25	1.2	0.666666667	19.33333333	0.033333333	0.004027519	0.003628295	0.000399224	0.427	0.003258457	0.002749755	0.000508702	0.6021	0.508702	25.3221916	19.0795935	6.2425981
136	50	500	20	0.775	0.275	0.93	0.33	1.2	3	17	0.15	0.004174911	0.003791239	0.000383672	0.4075	0.003318354	0.002820477	0.000497877	0.5774	0.497877	24.69859384	18.13125038	6.56734346000001
137	50	500	20	0.8333	0.3333	1	0.4	1.2	2.833333333	17.16666667	0.141666667	0.00431009	0.003939605	0.000370485	0.3914	0.003383092	0.002896364	0.000486728	0.5556	0.486728	23.71880072	17.0755826	6.64321812
138	50	500	20	0.9083	0.4083	1.09	0.49	1.2	10	10	0.5	0.004491529	0.004137324	0.000354205	0.3719	0.003482148	0.003011473	0.000470675	0.5279	0.470675	22.21152354	15.73129772	6.48022582
139	50	500	20	0.9833	0.4833	1.18	0.58	1.2	15.16666667	4.833333333	0.758333333	0.004680634	0.004341883	0.000338751	0.3539	0.003597629	0.003144289	0.00045334	0.5009	0.45334	21.24753558	14.65287346	6.59466212
140	50	500	20	1.075	0.575	1.29	0.69	1.2	18.66666667	1.333333333	0.933333333	0.004920879	0.004599855	0.000321024	0.3336	0.003758854	0.003327552	0.000431302	0.4694	0.431302	19.47919388	13.58504948	5.8941444
141	50	500	20	0.5909	0.0909	0.78	0.12	1.32	0.166666667	19.83333333	0.008333333	0.003905407	0.003492252	0.000413155	0.445	0.00319518	0.00267447	0.00052071	0.641	0.52071	23.96448718	19.69942224	4.26506493999999
142	50	500	20	0.6439	0.1439	0.85	0.19	1.32	0.333333333	19.66666667	0.016666667	0.004027519	0.003628295	0.000399224	0.427	0.00322388	0.002708693	0.000515187	0.6203	0.515187	24.96536442	19.01798004	5.94738438
143	50	500	20	0.7045	0.2045	0.93	0.27	1.32	0.833333333	19.16666667	0.041666667	0.004174911	0.003791239	0.000383672	0.4075	0.003271977	0.002765764	0.000506213	0.5959	0.506213	25.1034936	17.98136136	7.12213224
144	50	500	20	0.7576	0.2576	1	0.34	1.32	4	16	0.2	0.00431009	0.003939605	0.000370485	0.3914	0.003326914	0.002830543	0.000496371	0.5743	0.496371	24.65283128	17.15226224	7.50056904
145	50	500	19.83333333	0.8258	0.3258	1.09	0.43	1.32	6.833333333	13	0.341666667	0.004491529	0.004137324	0.000354205	0.3719	0.003414192	0.002932631	0.000481561	0.5463	0.481561	23.43689536	15.88834448	7.54855088
146	50	500	20	0.8939	0.3939	1.18	0.52	1.32	13.16666667	6.833333333	0.658333333	0.004680634	0.004341883	0.000338751	0.3539	0.003518892	0.003053886	0.000465006	0.5188	0.465006	21.7662613	14.65693056	7.10933074
147	50	500	20	0.9773	0.4773	1.29	0.63	1.32	17.66666667	2.333333333	0.883333333	0.004920879	0.004599855	0.000321024	0.3336	0.003668321	0.003224934	0.000443387	0.4864	0.443387	19.98940044	13.62623714	6.3631633
