# Supplementary material for: Judging time-to-passage of looming sounds: Evidence for the use of distance-based information
Source: PLoS One. 2017 May 22;12(5):e0177734. doi: 10.1371/journal.pone.0177734 (PMC5439697; doi:10.1371/journal.pone.0177734)
Supplement: S1 Multimedia — (ZIP) [file pone.0177734.s003.zip]

Archive with 6 entries (6 files):
- TTPt1697-iDist129_speed076_10%occ.wav
- TTP059-iDist078_speed132_10%occ.wav
- TTP059-iDist078_speed132_30%occ.wav
- TTP059-iDist078_speed132_50%occ.wav
- TTP1697-iDist129_speed076_30%occ.wav
- TTP1697-iDist129_speed076_50%occ.wav
